# Supplementary material for: Effects of foliar fungicide on yield, micronutrients, and cadmium in grains from historical and modern hard winter wheat genotypes
Source: PLoS One. 2021 Mar 4;16(3):e0247809. doi: 10.1371/journal.pone.0247809 (PMC7932086; doi:10.1371/journal.pone.0247809)
Supplement: S2 Table — (XLSX) [file pone.0247809.s004.xlsx]

## Sheet: Elements
ID	Cultivar	Rep	Release_Y	Growing_Y	Fungicide	Yield	Phytate	Protein	Mg	P	Mn	Fe	Zn	Cd
1	Turkey	1	1870	2017	Fungicide	3344.88	1.90203	14.614	1227.79	4342	24.7147	22.2558	18.8842	0.121307
1	Turkey	2	1870	2017	Fungicide	3044.16	1.9973	13.733	1105.85	4095.19	24.1649	20.1303	15.1328	0.0812644
1	Turkey	3	1870	2017	Fungicide	3020.64	2.15281	14.793	1370.12	3672.44	32.5045	29.5911	28.7043	0.0804617
2	Kharkof	1	1900	2017	Fungicide	3089.52	1.50381	14.924	1401.03	4502.61	30.0962	29.387	27.9051	0.0485417
2	Kharkof	2	1900	2017	Fungicide	2224.32	1.56478	14.763	1393.42	4428.94	28.657	29.5154	27.7432	0.0440062
2	Kharkof	3	1900	2017	Fungicide	2041.2	1.62437	13.847	1707.17	6642.38	36.5467	36.2544	33.7385	0.0717069
3	Cheyenne	1	1933	2017	Fungicide	3968.16	2.0406	15.121	1370.07	4271.48	32.7981	31.54	26.2288	0.0471366
3	Cheyenne	2	1933	2017	Fungicide	3689.28	1.62985	14.575	1359.32	4388.2	33.6193	30.1441	24.8135	0.0563029
3	Cheyenne	3	1933	2017	Fungicide	2677.92	1.92847	13.673	1700.59	6500.36	36.0729	33.6188	29.4933	0.0673427
4	Red Chief	1	1940	2017	Fungicide	4025.28	1.978	14.517	1221.09	4054.53	26.3298	24.6159	20.438	0.121204
4	Red Chief	2	1940	2017	Fungicide	3170.16	1.66567	14.312	1119.64	3810.23	27.5313	24.5386	17.1318	0.195734
4	Red Chief	3	1940	2017	Fungicide	2593.92	1.92832	13.229	1540.62	5928.91	34.3748	30.9364	30.5676	0.117685
5	Wichita	1	1944	2017	Fungicide	4110.96	2.22131	14.869	1090.56	3812.58	27.1039	27.6661	27.9431	0.106793
5	Wichita	2	1944	2017	Fungicide	2906.4	2.06936	14.866	1073.72	3926.74	28.6089	28.2824	28.2115	0.132218
5	Wichita	3	1944	2017	Fungicide	2607.36	1.84445	13.665	1273.43	3446.92	26.6967	25.7048	25.3495	0.11455
6	Warrior	1	1960	2017	Fungicide	4828.32	2.07346	13.242	1180.72	4164.22	30.0002	30.9103	30.3777	0.0478122
6	Warrior	2	1960	2017	Fungicide	4053.84	1.00224	13.394	831.015	2880.79	21.9241	20.4055	20.0355	0.0380262
6	Warrior	3	1960	2017	Fungicide	4030.32	1.73658	13.89	1397.24	3617.99	30.0356	29.9047	30.4909	0.0564031
7	Lancer	1	1963	2017	Fungicide	2958.48	1.41268	14.095	1237.34	3979.19	28.531	29.9754	25.6711	0.0528258
7	Lancer	2	1963	2017	Fungicide	3432.24	1.39284	13.944	1236.89	4042.13	28.4453	28.0995	24.4374	0.0388365
7	Lancer	3	1963	2017	Fungicide	4245.36	1.47484	13.197	1571.58	6120.18	35.5688	33.3969	31.7264	0.0744627
8	Triumph64	1	1964	2017	Fungicide	3423.84	1.89734	14.532	1045.64	3601.9	20.2302	21.7145	15.8234	0.0947945
8	Triumph64	2	1964	2017	Fungicide	1550.64	1.89449	14.527	1265.54	4477.56	24.4661	25.7042	20.2716	0.140575
8	Triumph64	3	1964	2017	Fungicide	4206.72	2.28807	14.5	1355.96	3570.34	33.1023	33.3793	31.2644	0.11224
9	Sturdy	1	1966	2017	Fungicide	5196.24	1.33366	12.806	1107.29	3925.58	27.0443	19.3197	14.6595	0.111485
9	Sturdy	2	1966	2017	Fungicide	4786.32	1.73807	12.709	1172.4	4387.06	25.7497	19.598	13.7304	0.0901831
9	Sturdy	3	1966	2017	Fungicide	6350.4	1.07218	12.059	1183.21	3283.69	31.3904	23.6669	25.1235	0.124913
10	Scout66	1	1967	2017	Fungicide	3672.48	2.02679	13.368	1143.09	3893.55	23.681	21.594	16.5139	0.0872097
10	Scout66	2	1967	2017	Fungicide	2928.24	2.08275	13.252	1182.51	4097.18	25.943	22.654	17.251	0.093196
10	Scout66	3	1967	2017	Fungicide	3692.64	1.93981	13.526	1292.52	3237.24	33.3878	32.1299	27.6641	0.0745394
11	Clarks Cream	1	1972	2017	Fungicide	4235.28	1.51737	13.736	1344.07	4137	32.6075	28.6662	22.3646	0.0911003
11	Clarks Cream	2	1972	2017	Fungicide	4656.96	1.84428	13.494	1273.9	3933.73	30.5645	28.3553	21.0523	0.0935201
11	Clarks Cream	3	1972	2017	Fungicide	4085.76	1.65	13.275	1585.95	6093.87	31.1472	31.3385	26.4044	0.109115
12	Centurk 78	1	1978	2017	Fungicide	4166.4	1.62655	14.04	1252.4	3827.54	26.4074	25.3952	21.0051	0.0753486
12	Centurk 78	2	1978	2017	Fungicide	3778.32	2.00275	13.605	1309.6	3818.44	28.0231	27.4225	21.1625	0.0869827
12	Centurk 78	3	1978	2017	Fungicide	4809.84	1.62608	11.613	1447.59	5195.72	30.4137	26.3523	22.7272	0.106462
13	Centura	1	1983	2017	Fungicide	5508.72	1.57235	12.524	1157.42	3444.76	25.8524	22.912	18.2077	0.0656469
13	Centura	2	1983	2017	Fungicide	3907.68	1.64056	13.968	1304.45	3793.1	27.8285	26.9291	21.6943	0.0700115
13	Centura	3	1983	2017	Fungicide	5750.64	1.77094	12.13	1497.04	5333.95	34.7722	27.1844	23.2056	0.103012
14	TAM107	1	1984	2017	Fungicide	5638.08	1.88926	13.718	1164.32	3632.62	25.1722	19.4435	13.8404	0.13173
14	TAM107	2	1984	2017	Fungicide	4453.68	1.69733	13.905	1277.19	4382.24	26.2262	20.2852	14.8226	0.0701392
14	TAM107	3	1984	2017	Fungicide	6219.36		12.694	1435.91	3487.71	37.9906	28.9423	28.0185	0.141496
15	Wesley	1	1998	2017	Fungicide	5754	1.59773	13.394	1137.67	3923.12	30.6551	31.7956	26.4479	0.100128
15	Wesley	2	1998	2017	Fungicide	6318.48	2.31614	13.301	1254.43	4197.8	34.0346	30.6184	26.9498	0.113689
15	Wesley	3	1998	2017	Fungicide	5843.04	2.0157	13.3	1399.47	3573.21	32.0128	30.6199	27.0735	0.104721
16	Jagalene	1	2002	2017	Fungicide	6479.76	1.70081	13.091	1278.44	3827.35	33.3463	24.8258	19.9281	0.0829114
16	Jagalene	2	2002	2017	Fungicide	6511.68	1.52286	12.637	1255.09	3880.25	36.5853	24.5105	20.6869	0.104512
16	Jagalene	3	2002	2017	Fungicide	5868.24	1.09874	11.696	1497.57	5448.19	37.1166	26.6709	24.9946	0.127865
18	Overland	1	2007	2017	Fungicide	6970.32	0.908126	12.346	1025.86	3573.17	19.5966	20.4104	12.5886	0.0592273
18	Overland	2	2007	2017	Fungicide	6815.76	1.88539	12.22	1194.92	4198.87	22.9162	22.7633	14.9172	0.0744862
18	Overland	3	2007	2017	Fungicide	6876.24	1.65542	12.294	1529.62	6118.45	30.2693	30.5731	24.6483	0.0749149
17	Anton	1	2007	2017	Fungicide	4554.48	1.8038	13.19	1275.7	3977.95	25.4929	22.4315	19.4369	0.0747679
17	Anton	2	2007	2017	Fungicide	5110.56	1.65253	13.784	1371.15	4085.78	27.5746	25.1855	19.7942	0.0762759
17	Anton	3	2007	2017	Fungicide	3858.96	1.70024	11.684	1537.28	5502.77	32.1004	24.3295	21.3862	0.0926709
19	Settler CL	1	2008	2017	Fungicide	6619.2	1.87222	12.225	1130.94	3627.22	24.3424	21.2113	13.9987	0.111939
19	Settler CL	2	2008	2017	Fungicide	7037.52	1.797	12.469	1238.96	4356.7	23.8237	21.7479	13.858	0.0746763
19	Settler CL	3	2008	2017	Fungicide	6696.48	1.77025	11.332	1308.97	3243.32	32.807	27.6655	24.2817	0.106552
20	Freeman	1	2013	2017	Fungicide	2429.28	1.2563	12.286	1276.63	3781.23	30.0692	26.4874	19.9477	0.113957
20	Freeman	2	2013	2017	Fungicide	6133.68	1.34194	12.393	1244.8	3580.17	31.6759	26.1995	18.2113	0.120905
20	Freeman	3	2013	2017	Fungicide	7709.52	1.74432	10.733	1484.07	5221.05	32.5786	25.929	21.8764	0.141886
1	Turkey	1	1870	2018	Fungicide	3549.84	1.1777	17.057	1298.3	3604.44	31.6683	37.5868	27.7556	0.0915537
1	Turkey	2	1870	2018	Fungicide	4448.64	1.56821	14.729	1330.16	3698.85	30.0222	45.9467	29.2576	0.0969227
1	Turkey	3	1870	2018	Fungicide	3978.24	1.38415	16.811	1533.21	5376.17	32.3171	39.8419	28.6893	0.139218
2	Kharkof	1	1900	2018	Fungicide	3922.8	1.53729	18.08	1473.27	4061.23	34.1722	44.6779	34.7238	0.0517801
2	Kharkof	2	1900	2018	Fungicide	3697.68	1.55183	18.629	1469.24	4034.22	35.9068	43.2309	33.9219	0.0706698
2	Kharkof	3	1900	2018	Fungicide	3563.28	1.27611	15.443	1658.99	5814.53	36.983	45.5849	31.8813	0.0782477
3	Cheyenne	1	1933	2018	Fungicide	3902.64	1.50221	16.818	1255.6	3914.55	35.1542	43.9722	33.7879	0.0877652
3	Cheyenne	2	1933	2018	Fungicide	4126.08	1.33813	17.294	1261.51	4044.19	35.9513	45.9409	39.8399	0.10152
3	Cheyenne	3	1933	2018	Fungicide	3748.08	1.27521	17.142	1669.83	5903.87	36.2918	42.5579	31.2131	0.0953467
4	Red Chief	1	1940	2018	Fungicide	2827.44	1.59522	16.83	1523.88	4053.58	38.0604	42.8962	36.6054	0.12898
4	Red Chief	2	1940	2018	Fungicide	3492.72	1.30557	16.775	1358.85	3527.67	34.2806	39.0785	30.0627	0.132307
4	Red Chief	3	1940	2018	Fungicide	3323.04	1.90877	17.251	1617.48	6038.01	35.6492	40.6549	32.3798	0.16013
5	Wichita	1	1944	2018	Fungicide	3452.4	0.930427	17.183	1440.42	3868.42	31.2143	38.455	30.8463	0.0975836
5	Wichita	2	1944	2018	Fungicide	3055.92	1.34117	17.2867	1578.29	4247.17	28.3694	41.2491	30.4948	0.151032
5	Wichita	3	1944	2018	Fungicide	3539.76	1.37162	17.2	1514.65	5534.63	28.0963	37.826	29.1015	0.137532
6	Warrior	1	1960	2018	Fungicide	3734.64	1.46658	16.319	1240.87	3333.73	31.4236	36.3957	29.4036	0.0983485
6	Warrior	2	1960	2018	Fungicide	3810.24	1.49225	16.34	1362.07	3923.47	30.1166	38.6661	28.6349	0.0808655
6	Warrior	3	1960	2018	Fungicide	3165.12	1.49225	16.356	1521.4	5730.53	30.2329	40.4424	30.2768	0.0817438
7	Lancer	1	1963	2018	Fungicide	3840.48	1.05909	15.185	1315.18	3533.35	32.6912	36.2919	29.001	0.0818888
7	Lancer	2	1963	2018	Fungicide	3942.96	0.96464	16.028	1406.05	3889.46	29.6516	37.947	28.6736	0.0745401
7	Lancer	3	1963	2018	Fungicide	3150	1.32351	16.056	1532.66	5154.3	31.3686	41.1911	29.5034	0.0754248
8	Triumph64	1	1964	2018	Fungicide	3306.24	1.47884	16.52	1425.82	4073.27	28.1952	39.546	30.8195	0.1186
8	Triumph64	2	1964	2018	Fungicide	3754.8	1.32422	17.283	1301.44	3784.23	26.5329	36.7591	26.1438	0.100293
8	Triumph64	3	1964	2018	Fungicide	3632.16	1.42888	17.551	1576.03	5718.53	38.3601	42.5179	34.953	0.124997
9	Sturdy	1	1966	2018	Fungicide	2904.72	1.69481	18.251	1293.52	3546.07	28.3303	34.3991	26.5913	0.099877
9	Sturdy	2	1966	2018	Fungicide	3423.84	1.50852	16.693	1462.91	4335.84	34.1167	35.3743	33.2603	0.139285
9	Sturdy	3	1966	2018	Fungicide	3470.88	2.05037	15.904	1667.34	6631.22	35.0815	36.8998	32.3823	0.193771
10	Scout66	1	1967	2018	Fungicide	2750.16	1.82189	17.453	1548.03	4210.67	34.8177	44.9523	36.6511	0.0775937
10	Scout66	2	1967	2018	Fungicide	4247.04	1.59298	16.635	1497.19	3832.37	31.891	41.9521	28.1763	0.0674613
10	Scout66	3	1967	2018	Fungicide	3815.28	1.358	15.759	1598.57	5354.34	33.3795	44.7707	31.2867	0.0798428
11	Clarks Cream	1	1972	2018	Fungicide	4184.88	1.30519	17.079	1236.5	3922.73	36.1317	40.6553	35.4096	0.154257
11	Clarks Cream	2	1972	2018	Fungicide	3979.92	1.98418	16.712	1228.91	4439.16	30.4456	26.758	23.9412	0.0730573
11	Clarks Cream	3	1972	2018	Fungicide	3237.36	1.86903	16.074	1554.51	5135.74	33.9304	40.8773	29.1021	0.127825
12	Centurk 78	1	1978	2018	Fungicide	3922.8	1.57061	15.417	1222.34	3600.96	35.7189	38.7555	32.7538	0.165702
12	Centurk 78	2	1978	2018	Fungicide	4112.64	1.38782	15.728	1188	3552.17	31.5369	37.2853	31.1287	0.126606
12	Centurk 78	3	1978	2018	Fungicide	3415.44	1.41221	15.128	1622.3	5217.95	31.8098	36.9664	25.1736	0.155298
13	Centura	1	1983	2018	Fungicide	4902.24	0.984893	15.117	1054.36	3098.06	30.6784	35.4094	26.7926	0.149617
13	Centura	2	1983	2018	Fungicide	4184.88	0.932486	14.971	1079.66	3015.77	33.028	36.7683	35.1302	0.128343
13	Centura	3	1983	2018	Fungicide	4225.2	1.31098	15.492	1566.07	5054.03	31.8344	34.912	24.0851	0.143433
14	TAM107	1	1984	2018	Fungicide	4005.12	1.51317	16.072	1256.97	3360.88	28.4529	29.162	21.7507	0.145118
14	TAM107	2	1984	2018	Fungicide	4344.48	1.64108	16.11	1257.76	3372.98	30.5445	30.9263	26.2357	0.105001
14	TAM107	3	1984	2018	Fungicide	3472.56	1.1421	17.42	1658.75	5677.12	37.1856	36.4249	30.8367	0.14432
15	Wesley	1	1998	2018	Fungicide	4255.44	1.44141	16.126	1519.79	3716.95	33.8737	40.9955	29.0229	0.113915
15	Wesley	2	1998	2018	Fungicide	4514.16	1.79681	16.2	1489.55	3668.32	30.4231	39.5905	25.0712	0.139729
15	Wesley	3	1998	2018	Fungicide	3370.08	1.81425	15.938	1595.21	5498.07	29.7606	40.1946	30.1446	0.160278
16	Jagalene	1	2002	2018	Fungicide	4168.08	1.38529	16.076	1452.74	3485.19	38.8714	36.7064	29.256	0.15865
16	Jagalene	2	2002	2018	Fungicide	4735.92	1.58466	15.953	1449.8	3470.72	35.929	36.0929	28.7379	0.160685
16	Jagalene	3	2002	2018	Fungicide	4176.48	1.6869	18.33	1645.81	5232.43	33.8418	37.0596	28.0392	0.13804
18	Overland	1	2007	2018	Fungicide	5028.24	1.41142	16.296	1377.47	3739.84	26.793	39.797	26.2898	0.0746198
18	Overland	2	2007	2018	Fungicide	5145.84	1.37707	17.356	1423.56	3859.24	28.269	41.8163	28.3635	0.0957162
18	Overland	3	2007	2018	Fungicide	3719.52	1.42118	16.618	1561.7	5534.94	29.3878	43.8668	29.4825	0.0837661
17	Anton	1	2007	2018	Fungicide	4621.68	0.746109	16.794	1351.76	4037.93	36.2671	45.9771	37.3091	0.143601
17	Anton	2	2007	2018	Fungicide	4329.36	1.63187	16.947	1352.21	4054.11	35.5271	45.6772	35.5063	0.151751
17	Anton	3	2007	2018	Fungicide	3748.08	1.126	17.092	1889.51	5913.26	33.8637	40.7673	29.088	0.09995
19	Settler CL	1	2008	2018	Fungicide	4467.12	1.50404	15.118	1439.88	3543.56	33.1308	37.5878	29.1681	0.124699
19	Settler CL	2	2008	2018	Fungicide	5139.12	1.30724	15.721	1326.24	3247.41	29.6708	34.0745	25.4102	0.123235
19	Settler CL	3	2008	2018	Fungicide	4808.16	1.15716	15.809	1626.24	5365.41	32.4896	42.7015	30.8689	0.135407
20	Freeman	1	2013	2018	Fungicide	3158.4	1.05699	15.527	1299.47	3114.12	29.2633	35.8672	24.0197	0.14893
20	Freeman	2	2013	2018	Fungicide	3714.48	1.36178	15.938	1313.31	3043.47	29.3284	35.7912	26.7547	0.12289
20	Freeman	3	2013	2018	Fungicide	3687.6	1.35234	15.661	1612.92	5034.67	31.5892	37.66	26.2702	0.164898
1	Turkey	1	1870	2017	No Fungicide	2004.24	0.799567	13.719	2042.9	6100.39	43.4694	35.303	30.7646	0.097562
1	Turkey	2	1870	2017	No Fungicide	2168.88	0.841614	13.348	2202.28	6204.57	47.0511	39.5535	36.1732	0.0990179
1	Turkey	3	1870	2017	No Fungicide	3284.4	1.35023	14.498	1505.62	4678.7	36.445	29.3306	28.7347	0.0859125
2	Kharkof	1	1900	2017	No Fungicide	2955.12	1.46345	15.271	2099.56	5653.53	37.7193	40.0982	36.9614	0.0634433
2	Kharkof	2	1900	2017	No Fungicide	1774.08	1.53413	14.887	2211.06	5900.19	46.4871	42.9892	38.467	0.102209
2	Kharkof	3	1900	2017	No Fungicide	1611.12	1.61902	13.736	1420.03	4117.81	34.7433	30.336	27.3902	0.0708674
3	Cheyenne	1	1933	2017	No Fungicide	2666.16	1.32384	14.25	2004.42	5236.9	42.3634	36.4858	29.4172	0.0568244
3	Cheyenne	2	1933	2017	No Fungicide	3029.04	1.42824	14.307	2045.07	5399.7	43.3295	37.8939	28.1794	0.0719477
3	Cheyenne	3	1933	2017	No Fungicide	2938.32	1.15952	14.508	1452.83	4205.88	37.3391	32.4805	32.0275	0.0717453
4	Red Chief	1	1940	2017	No Fungicide	2407.44	0.863113	13.497	1841	5268.04	45.6449	37.7044	31.2682	0.126774
4	Red Chief	2	1940	2017	No Fungicide	2657.76	1.38202	12.516	2183.65	6171.24	48.4858	40.7754	35.6391	0.11182
4	Red Chief	3	1940	2017	No Fungicide	2274.72	1.37734	13.59	1452.83	4205.88	37.3391	32.4805	32.0275	0.0717453
5	Wichita	1	1944	2017	No Fungicide	3144.96	1.17277	13.328	1971.48	4963.7	35.8966	32.5547	28.8508	0.185569
5	Wichita	2	1944	2017	No Fungicide	2442.72	1.11292	12.962	2201.9	5599.01	37.2449	32.2947	31.3398	0.197546
5	Wichita	3	1944	2017	No Fungicide	3113.04	1.13679	12.76	1310.08	3896.67	23.9888	24.1194	24.9462	0.139047
6	Warrior	1	1960	2017	No Fungicide	2570.4	1.09272	13.69	2072.41	5891.4	45.4592	33.9319	30.8312	0.0701999
6	Warrior	2	1960	2017	No Fungicide	2741.76	0.964602	12.965	2227.67	6119.84	46.6475	41.9916	31.5834	0.130242
6	Warrior	3	1960	2017	No Fungicide	2481.36	0.804359	13.311	1567.71	4701.74	36.4029	29.3399	30.2233	0.057409
7	Lancer	1	1963	2017	No Fungicide	3627.12	1.00429	13.349	1847.68	5065.52	44.0321	38.8605	32.7817	0.090108
7	Lancer	2	1963	2017	No Fungicide	3949.68	1.10495	13.103	1920.69	5160.27	41.2547	36.8127	29.1458	0.0903614
7	Lancer	3	1963	2017	No Fungicide	3304.56	1.04265	12.362	1321.25	3716.38	33.0398	27.7061	27.5305	0.101557
8	Triumph64	1	1964	2017	No Fungicide	3845.52	1.25472	13.271	2030.75	6003.02	46.4635	44.135	32.7422	0.168508
8	Triumph64	2	1964	2017	No Fungicide	3020.64	1.19228	13.066	2052.13	6011.07	44.316	38.6985	42.1854	0.116321
8	Triumph64	3	1964	2017	No Fungicide	2573.76	1.13783	14.236	1422.13	4091.88	34.127	32.1636	31.5552	0.129025
9	Sturdy	1	1966	2017	No Fungicide	3568.32	1.13963	13.36	1754.99	5606.1	43.0554	34.5943	28.7905	0.135845
9	Sturdy	2	1966	2017	No Fungicide	4037.04	0.501868	13.467	2162.27	5904.64	50.5981	34.4996	32.6594	0.153472
9	Sturdy	3	1966	2017	No Fungicide	4376.4	1.1417	12.683	1352.2	4409.04	37.5404	25.54	25.0144	0.128606
10	Scout66	1	1967	2017	No Fungicide	3101.28	0.896166	13.775	2081.48	5800.51	48.0698	40.6738	37.2649	0.131729
10	Scout66	2	1967	2017	No Fungicide	3047.52	1.1464	14.238	1964.98	5508.57	48.25	37.7948	29.1325	0.163261
10	Scout66	3	1967	2017	No Fungicide	2184	0.901581	13.262	1564.86	4511.03	39.9923	34.5981	30.7578	0.107023
11	Clarks Cream	1	1972	2017	No Fungicide	3156.72	1.39533	13.724	1887.72	4943.2	42.2165	38.9777	29.4018	0.149435
11	Clarks Cream	2	1972	2017	No Fungicide	3625.44	0.981367	13.516	2140.82	5480.7	42.3301	36.2405	30.7929	0.139831
11	Clarks Cream	3	1972	2017	No Fungicide	3449.04	0.728492	13.743	1380.71	3847.97	32.8614	27.1047	27.4647	0.128521
12	Centurk 78	1	1978	2017	No Fungicide	2610.72	1.25922	13.141	1952.41	4781.59	42.9321	32.0061	27.715	0.137315
12	Centurk 78	2	1978	2017	No Fungicide	2410.8	1.23187	13.557	2039.75	5070.36	37.3854	32.2089	26.9428	0.120869
12	Centurk 78	3	1978	2017	No Fungicide	3230.64	1.09956	12.675	1346.34	3566.2	30.6238	26.7143	28.3657	0.125309
13	Centura	1	1983	2017	No Fungicide	3830.4	1.22428	13.367	2509.41	6347.67	54.1788	47.4171	39.5825	0.165023
13	Centura	2	1983	2017	No Fungicide	4161.36	1.3648	12.647	1878.72	4738.02	40.6485	31.5781	24.3519	0.126645
13	Centura	3	1983	2017	No Fungicide	3343.2	1.04346	12.278	1272.89	3445.18	30.9001	24.8855	26.317	0.1043
14	TAM107	1	1984	2017	No Fungicide	3432.24	1.00469	13.319	2058.31	5602.34	50.9046	32.0614	29.5049	0.160202
14	TAM107	2	1984	2017	No Fungicide	3662.4	1.00568	13.148	2013.71	5712.25	43.9148	37.5174	32.9534	0.164072
14	TAM107	3	1984	2017	No Fungicide	4497.36	1.33414	12.659	1636.11	4552.05	43.9375	29.1584	27.0794	0.135584
15	Wesley	1	1998	2017	No Fungicide	2822.4	1.1091	13.749	2235.54	5549.61	46.2901	41.8483	32.9726	0.141484
15	Wesley	2	1998	2017	No Fungicide	4000.08	1.15212	12.859	2075.4	4981.32	45.3119	37.706	28.0786	0.174671
15	Wesley	3	1998	2017	No Fungicide	3864	1.1393	13.551	1642.54	4713.82	38.5869	35.4288	28.2012	0.123963
16	Jagalene	1	2002	2017	No Fungicide	3512.88	1.30817	12.77	2036.28	5334.39	49.8744	32.9847	31.7057	0.156393
16	Jagalene	2	2002	2017	No Fungicide	3842.16	1.00709	12.151	1872.45	4890.54	50.7276	29.592	31.1075	0.226951
16	Jagalene	3	2002	2017	No Fungicide	3900.96	1.12976	12.538	1373.03	3700.51	38.0123	24.2615	27.3036	0.174656
18	Overland	1	2007	2017	No Fungicide	4557.84	1.40383	12.666	1886.42	5656.64	38.8268	36.298	28.8766	0.0980785
18	Overland	2	2007	2017	No Fungicide	4164.72	1.31747	11.685	1850.32	5542.39	39.2594	35.2009	26.518	0.0846158
18	Overland	3	2007	2017	No Fungicide	3600.24	1.0542	11.676	1354.81	4057.52	32.1698	29.5493	24.9365	0.102392
17	Anton	1	2007	2017	No Fungicide	2973.6	1.46715	13.724	2027.88	5125.28	44.9415	34.2811	29.7457	0.156382
17	Anton	2	2007	2017	No Fungicide	2472.96	1.31458	13.596	2140.3	5474.71	39.82	31.1508	25.8475	0.103996
17	Anton	3	2007	2017	No Fungicide	2451.12	1.58261	13.761	1600.19	4324.36	34.8339	28.7698	31.3546	0.109116
19	Settler CL	1	2008	2017	No Fungicide	3566.64	0.988399	12.754	1909.73	5359.33	45.9427	33.7665	27.9174	0.16773
19	Settler CL	2	2008	2017	No Fungicide	4601.52	0.726485	11.479	1839.54	5818.26	45.249	32.3526	28.8495	0.143608
19	Settler CL	3	2008	2017	No Fungicide	3314.64	0.918788	12.343	1440.97	4200.98	39.6051	29.0006	26.3733	0.136285
20	Freeman	1	2013	2017	No Fungicide	4020.24	1.40854	12.031	2007.11	5078.97	43.5084	34.2979	24.114	0.155865
20	Freeman	2	2013	2017	No Fungicide	5295.36	0.636243	10.31	1614.27	3894.77	34.0449	25.7641	19.8628	0.165686
20	Freeman	3	2013	2017	No Fungicide	5505.36	0.59503	11.506	1225.75	3130.78	31.0565	23.0857	21.5665	0.167013
1	Turkey	1	1870	2018	No Fungicide	3153.36	1.04992	16.175	1712.57	4988.87	44.077	52.4291	39.9228	0.154081
1	Turkey	2	1870	2018	No Fungicide	4228.56	0.77828	15.409	1681.85	4942.79	44.5757	47.919	30.8905	0.146375
1	Turkey	3	1870	2018	No Fungicide	3726.24	0.796709	15.685	1516.73	5987.44	33.9128	39.9221	28.0012	0.101134
2	Kharkof	1	1900	2018	No Fungicide	3682.56	1.35652	17.338	2073.47	6143.7	52.3504	59.5924	39.2886	0.0863598
2	Kharkof	2	1900	2018	No Fungicide	2960.16	1.09522	16.927	1954.38	5684.24	47.9473	56.4326	41.7646	0.145398
2	Kharkof	3	1900	2018	No Fungicide	3450.72	1.45335	16.603	1618.88	6673.95	34.6167	42.5599	32.1921	0.0547352
3	Cheyenne	1	1933	2018	No Fungicide	3902.64	0.957352	16.032	2010.91	5882.13	48.9566	52.6218	40.5542	0.112317
3	Cheyenne	2	1933	2018	No Fungicide	2607.36	1.20682	17.163	1920.07	5530.4	50.0569	56.9522	43.0758	0.205668
3	Cheyenne	3	1933	2018	No Fungicide	3464.16	0.688195	16.474	1606.02	6299.76	40.5688	44.1086	31.7746	0.108318
4	Red Chief	1	1940	2018	No Fungicide	3055.92	0.81117	15.827	1754.24	5043.39	46.9605	49.8981	35.6607	0.176
4	Red Chief	2	1940	2018	No Fungicide	3242.4	1.3308	15.951	1870.38	5629.34	47.567	50.2197	40.0458	0.168911
4	Red Chief	3	1940	2018	No Fungicide	3232.32	1.14909	15.78	1548.82	6233.27	36.7571	39.4197	32.1232	0.161907
5	Wichita	1	1944	2018	No Fungicide	3291.12	1.16922	17.392	1977.4	5541.02	47.7129	54.4447	29.7526	0.157749
5	Wichita	2	1944	2018	No Fungicide	3060.96	1.07075	15.598	1846.34	4912.1	42.1257	50.8807	34.6601	0.20708
5	Wichita	3	1944	2018	No Fungicide	3257.52	0.804114	14.886	1430.06	5207.32	28.6687	35.788	25.1191	0.160038
6	Warrior	1	1960	2018	No Fungicide	3435.6	0.857163	14.539	1674.82	4817.18	48.1978	50.3914	30.6863	0.130724
6	Warrior	2	1960	2018	No Fungicide	3212.16	1.15692	15.125	1640.59	4764.37	43.337	53.6356	32.8313	0.174897
6	Warrior	3	1960	2018	No Fungicide	3257.52	0.939383	14.912
7	Lancer	1	1963	2018	No Fungicide	3583.44	0.627866	14.932	1838.71	4977.27	45.3542	50.4613	36.0835	0.12303
7	Lancer	2	1963	2018	No Fungicide	3425.52	0.638284	14.406	1739.06	4816.43	46.7563	48.1538	38.3187	0.254429
7	Lancer	3	1963	2018	No Fungicide	3512.88	0.729356	14.395	1473.66	5794.46	35.2588	39.5654	29.0607	0.110997
8	Triumph64	1	1964	2018	No Fungicide	3573.36	1.21139	16.505	1757.97	5299.15	42.6563	49.6419	34.8283	0.208107
8	Triumph64	2	1964	2018	No Fungicide	3487.68	1.15278	16.054	1861.17	5337.39	47.1917	54.7666	36.2414	0.157834
8	Triumph64	3	1964	2018	No Fungicide	3769.92	0.932216	16.112	1542.4	5813.99	36.2518	41.3889	33.4559	0.122529
9	Sturdy	1	1966	2018	No Fungicide	3220.56	0.770722	16.866	1898.34	5582.35	45.9691	45.6396	36.6847	0.23688
9	Sturdy	2	1966	2018	No Fungicide	3363.36	1.0834	15.816	1842.65	5613.64	47.9279	45.2886	36.0648	0.25489
9	Sturdy	3	1966	2018	No Fungicide	3539.76	1.27998	13.594	1663.82	6599	39.026	38.342	29.2498	0.212771
10	Scout66	1	1967	2018	No Fungicide	3774.96	0.455011	15.149	1913.74	5079.2	49.0643	54.5394	35.0769	0.133821
10	Scout66	2	1967	2018	No Fungicide	4025.28	0.890437	15.483	1803.33	4961.95	42.1446	52.0444	32.7252	0.190207
10	Scout66	3	1967	2018	No Fungicide	3596.88	1.03742	15.513	1561.22	5704.96	30.7569	40.7046	28.3928	0.115977
11	Clarks Cream	1	1972	2018	No Fungicide	3916.08	0.941712	16.051	1803.98	4958.82	43.9972	48.6558	31.8119	0.149523
11	Clarks Cream	2	1972	2018	No Fungicide	3057.6	0.473142	15.268	1920.01	5526.21	43.237	46.9782	37.7388	0.201687
11	Clarks Cream	3	1972	2018	No Fungicide	3546.48	1.19763	15.478	1497.78	5814.04	33.4313	37.5942	26.7687	0.149164
12	Centurk 78	1	1978	2018	No Fungicide	3546.48	1.1723	14.754	2156.89	5788.06	48.9705	48.9847	39.6532	0.222034
12	Centurk 78	2	1978	2018	No Fungicide	3454.08	1.40867	14.611	1979.08	5371.4	45.0794	47.6626	29.4407	0.103757
12	Centurk 78	3	1978	2018	No Fungicide	3499.44	0.758766	14.924	1451.11	5151.35	33.2	33.9128	25.5924	0.125226
13	Centura	1	1983	2018	No Fungicide	4010.16	1.00962	14.826	1922.36	5066.23	43.455	44.69	33.7081	0.161362
13	Centura	2	1983	2018	No Fungicide	3717.84	1.22792	14.348	1942.13	5300.25	38.3856	44.9521	27.7583	0.163794
13	Centura	3	1983	2018	No Fungicide	4134.48	0.838146	14.895	1485.71	5354.1	34.5175	35.8769	28.6401	0.11615
14	TAM107	1	1984	2018	No Fungicide	4045.44	0.548884	15.404	1835.19	4925.52	45.1061	44.1596	32.0379	0.185561
14	TAM107	2	1984	2018	No Fungicide	3645.6	0.687362	15.652	1861.58	5223.31	45.0596	42.573	35.7985	0.183726
14	TAM107	3	1984	2018	No Fungicide	3605.28
15	Wesley	1	1998	2018	No Fungicide	3743.04	0.401513	14.233	1929.56	5076.34	47.4079	57.1899	41.7014	0.229767
15	Wesley	2	1998	2018	No Fungicide	3864	0.795887	16.076	1936.71	4989.39	47.4153	53.4899	25.108	0.238005
15	Wesley	3	1998	2018	No Fungicide	3556.56	0.51468	14.232	1591.88	5422.18	33.6032	41.6156	27.3357	0.161657
16	Jagalene	1	2002	2018	No Fungicide	3842.16	0.826277	15.051	1917.11	4880.31	52.2054	44.6227	36.1995	0.210593
16	Jagalene	2	2002	2018	No Fungicide	3536.4	1.00053	14.686	2141.37	5589.98	56.0722	49.4277	39.3404	0.122187
16	Jagalene	3	2002	2018	No Fungicide	4201.68	0.539025	14.345	1568.93	5346.68	35.8833	36.131	26.3389	0.199018
18	Overland	1	2007	2018	No Fungicide	4092.48	0.865257	15.919	1954.01	5503.94	43.3558	58.7187	34.6619	0.149945
18	Overland	2	2007	2018	No Fungicide	3811.92	0.909793	14.741	1744.39	4914.48	40.0917	55.0569	32.5655	0.223565
18	Overland	3	2007	2018	No Fungicide	4534.32	0.704369	14.976	1455.16	5687.61	29.411	42.4403	25.2446	0.130432
17	Anton	1	2007	2018	No Fungicide	3991.68	1.11084	16.203	2235.71	5984.25	46.285	49.5657	41.1179	0.11162
17	Anton	2	2007	2018	No Fungicide	3499.44	0.899498	17.291	1566.1	4153	32.9531	37.932	30.0436	0.175914
17	Anton	3	2007	2018	No Fungicide	3314.64	1.52491	16.294	1769.21	6627.38	33.5286	42.0363	28.28	0.14724
19	Settler CL	1	2008	2018	No Fungicide	3833.76	0.824225	13.454	1853.03	4723.14	45.9634	50.0469	35.8061	0.245732
19	Settler CL	2	2008	2018	No Fungicide	4465.44	0.890096	13.891	1850.15	4841.45	42.7277	48.1266	30.979	0.164115
19	Settler CL	3	2008	2018	No Fungicide	4132.8	0.774953	13.477	1507	5500.32	33.3343	39.3458	24.9263	0.152809
20	Freeman	1	2013	2018	No Fungicide	3637.2	0.782998	14.216	1973.69	5202.86	43.2017	47.9499	36.2636	0.286674
20	Freeman	2	2013	2018	No Fungicide	3922.8	0.908702	13.798	1850.25	4869.71	43.8056	48.1755	28.6294	0.192944
20	Freeman	3	2013	2018	No Fungicide	4132.8	0.803044	14.189	1457.02	5198.81	32.9202	36.1462	22.8247	0.186535

## Sheet: Size
Cultivar	Rep	Release_Y	Growing_Y	Fungicide	Diameter	Weight
Anton	1	2008	2017	No Fungicide	2.48	22.1119
Anton	2	2008	2017	No Fungicide	2.47	22.7954
Anton	3	2008	2017	No Fungicide	2.51	24.324
Anton	1	2008	2018	No Fungicide	2.6	25.6489
Anton	2	2008	2018	No Fungicide	2.69	25.9804
Anton	3	2008	2018	No Fungicide	2.72	27.1694
Anton	2	2008	2017	Fungicide	2.77	26.9012
Anton	3	2008	2017	Fungicide	2.74	27.2606
Anton	1	2008	2018	Fungicide	2.70282	25.9673
Anton	2	2008	2018	Fungicide	2.74591	27.265
Anton	3	2008	2018	Fungicide	2.82902	28.7088
Anton	1	2007	2017	Fungicide	2.67	25.5018
Centura	1	1983	2017	No Fungicide	2.37	22.5349
Centura	2	1983	2017	No Fungicide	2.4	22.6387
Centura	3	1983	2017	No Fungicide	2.51	24.9601
Centura	1	1983	2018	No Fungicide	2.48	25.2679
Centura	2	1983	2018	No Fungicide	2.54	26.1687
Centura	3	1983	2018	No Fungicide	2.56	26.46
Centura	1	1983	2017	Fungicide	2.6	25.8797
Centura	2	1983	2017	Fungicide	2.68	26.6664
Centura	3	1983	2017	Fungicide	2.67	27.1847
Centura	1	1983	2018	Fungicide	2.54274	26.4812
Centura	2	1983	2018	Fungicide	2.54908	26.7753
Centura	3	1983	2018	Fungicide	2.55469	26.7851
Centurk 78	1	1978	2017	No Fungicide	2.29	20.0252
Centurk 78	2	1978	2017	No Fungicide	2.31	20.8135
Centurk 78	3	1978	2017	No Fungicide	2.35	21.2249
Centurk 78	1	1978	2018	No Fungicide	2.46	23.7782
Centurk 78	2	1978	2018	No Fungicide	2.45	24.3024
Centurk 78	3	1978	2018	No Fungicide	2.53	25.4159
Centurk 78	1	1978	2017	Fungicide	2.6	25.1645
Centurk 78	2	1978	2017	Fungicide	2.63	26.005
Centurk 78	3	1978	2017	Fungicide	2.71	27.017
Centurk 78	1	1978	2018	Fungicide	2.46035	23.9496
Centurk 78	2	1978	2018	Fungicide	2.50116	24.4233
Centurk 78	3	1978	2018	Fungicide	2.48542	25.093
Cheyenne	1	1933	2017	No Fungicide	2.47	24.3932
Cheyenne	2	1933	2017	No Fungicide	2.53	25.2224
Cheyenne	3	1933	2017	No Fungicide	2.56	25.945
Cheyenne	1	1933	2018	No Fungicide	2.6	27.0035
Cheyenne	2	1933	2018	No Fungicide	2.65	27.2894
Cheyenne	3	1933	2018	No Fungicide	2.7	28.9237
Cheyenne	1	1933	2017	Fungicide	2.62	25.8682
Cheyenne	2	1933	2017	Fungicide	2.68	27.0834
Cheyenne	3	1933	2017	Fungicide	2.58	28.1317
Cheyenne	1	1933	2018	Fungicide	2.59193	26.4517
Cheyenne	2	1933	2018	Fungicide	2.57063	26.7893
Cheyenne	3	1933	2018	Fungicide	2.59442	26.9499
Clarks Cream	1	1972	2017	No Fungicide	2.63	26.0479
Clarks Cream	2	1972	2017	No Fungicide	2.63	26.4419
Clarks Cream	3	1972	2017	No Fungicide
Clarks Cream	1	1972	2018	No Fungicide	2.62	27.3688
Clarks Cream	2	1972	2018	No Fungicide	2.7	28.9617
Clarks Cream	3	1972	2018	No Fungicide	2.73	29.5494
Clarks Cream	1	1972	2017	Fungicide	2.82	28.9724
Clarks Cream	2	1972	2017	Fungicide	2.82	29.1609
Clarks Cream	3	1972	2017	Fungicide	2.83	29.3514
Clarks Cream	1	1972	2018	Fungicide	2.67299	28.0736
Clarks Cream	2	1972	2018	Fungicide	2.72936	29.1601
Clarks Cream	3	1972	2018	Fungicide	2.72247	29.2494
Freeman	1	2013	2017	No Fungicide	2.46	23.9247
Freeman	2	2013	2017	No Fungicide	2.55	24.8486
Freeman	3	2013	2017	No Fungicide	2.52	25.2608
Freeman	1	2013	2018	No Fungicide	2.51	25.655
Freeman	2	2013	2018	No Fungicide	2.6	27.2741
Freeman	3	2013	2018	No Fungicide	2.65	28.9391
Freeman	1	2013	2017	Fungicide	2.7	27.2018
Freeman	2	2013	2017	Fungicide	2.74	28.3628
Freeman	3	2013	2017	Fungicide	2.82	30.013
Freeman	1	2013	2018	Fungicide	2.43418	24.6415
Freeman	2	2013	2018	Fungicide	2.55138	26.8367
Freeman	3	2013	2018	Fungicide	2.59285	26.8744
Jagalene	1	2002	2017	No Fungicide	2.57	24.682
Jagalene	2	2002	2017	No Fungicide	2.55	25.5719
Jagalene	3	2002	2017	No Fungicide	2.74	28.6982
Jagalene	1	2002	2018	No Fungicide	2.57	26.5989
Jagalene	2	2002	2018	No Fungicide	2.61	27.8225
Jagalene	3	2002	2018	No Fungicide	2.69	28.9695
Jagalene	1	2002	2017	Fungicide	2.71	27.8219
Jagalene	2	2002	2017	Fungicide	2.79	29.3673
Jagalene	3	2002	2017	Fungicide	2.87	31.1112
Jagalene	1	2002	2018	Fungicide	2.69329	28.7492
Jagalene	2	2002	2018	Fungicide	2.67785	28.7881
Jagalene	3	2002	2018	Fungicide	2.73823	29.9146
Kharkof	1	1900	2017	No Fungicide	2.5	23.7533
Kharkof	2	1900	2017	No Fungicide	2.51	24.3407
Kharkof	3	1900	2017	No Fungicide	2.49	24.6333
Kharkof	1	1900	2018	No Fungicide	2.51	25.2412
Kharkof	2	1900	2018	No Fungicide	2.57	26.1259
Kharkof	3	1900	2018	No Fungicide	2.55	26.336
Kharkof	1	1900	2017	Fungicide	2.63	25.383
Kharkof	2	1900	2017	Fungicide	2.6	25.6222
Kharkof	3	1900	2017	Fungicide	2.61	25.7464
Kharkof	1	1900	2018	Fungicide	2.57618	26.587
Kharkof	2	1900	2018	Fungicide	2.56057	27.0908
Kharkof	3	1900	2018	Fungicide	2.59843	27.6159
Lancer	1	1963	2017	No Fungicide	2.47	22.4943
Lancer	2	1963	2017	No Fungicide	2.57	24.0531
Lancer	3	1963	2017	No Fungicide	2.54	24.1836
Lancer	1	1963	2018	No Fungicide	2.58	24.5631
Lancer	2	1963	2018	No Fungicide	2.6	24.7136
Lancer	3	1963	2018	No Fungicide	2.66	26.2652
Lancer	1	1963	2017	Fungicide	2.65	24.5297
Lancer	2	1963	2017	Fungicide	2.61	24.7107
Lancer	3	1963	2017	Fungicide
Lancer	1	1963	2018	Fungicide	2.57973	24.2637
Lancer	2	1963	2018	Fungicide	2.63629	26.0276
Lancer	3	1963	2018	Fungicide	2.65785	26.264
Overland	1	2007	2017	No Fungicide	2.6	21.4182
Overland	2	2007	2017	No Fungicide	2.6	23.4205
Overland	3	2007	2017	No Fungicide	2.5	25.0068
Overland	1	2007	2018	No Fungicide	2.57	27.1643
Overland	2	2007	2018	No Fungicide	2.58	27.4463
Overland	3	2007	2018	No Fungicide	2.62	27.8965
Overland	1	2007	2017	Fungicide	2.66	26.9011
Overland	2	2007	2017	Fungicide	2.66	27.2932
Overland	3	2007	2017	Fungicide	2.67	28.3798
Overland	1	2007	2018	Fungicide	2.55415	26.505
Overland	2	2007	2018	Fungicide	2.60696	27.2848
Overland	3	2007	2018	Fungicide	2.6223	27.6712
Red Chief	1	1940	2017	No Fungicide	2.6	27.7271
Red Chief	2	1940	2017	No Fungicide	2.62	27.8211
Red Chief	3	1940	2017	No Fungicide	2.61	27.876
Red Chief	1	1940	2018	No Fungicide	2.64	30.1977
Red Chief	2	1940	2018	No Fungicide	2.69	30.9213
Red Chief	3	1940	2018	No Fungicide	2.69	31.3095
Red Chief	1	1940	2017	Fungicide	2.62	26.7654
Red Chief	2	1940	2017	Fungicide	2.7	29.8028
Red Chief	3	1940	2017	Fungicide	2.73	30.3116
Red Chief	1	1940	2018	Fungicide	2.66312	29.9571
Red Chief	2	1940	2018	Fungicide	2.65316	30.5029
Red Chief	3	1940	2018	Fungicide	2.70495	32.105
Scout66	1	1967	2017	No Fungicide	2.56	26.4135
Scout66	2	1967	2017	No Fungicide	2.57	27.231
Scout66	3	1967	2017	No Fungicide	2.7	29.7657
Scout66	1	1967	2018	No Fungicide	2.61	28.0829
Scout66	2	1967	2018	No Fungicide	2.63	28.5068
Scout66	3	1967	2018	No Fungicide	2.7	29.3966
Scout66	1	1967	2017	Fungicide	2.65	27.8073
Scout66	2	1967	2017	Fungicide	2.67	28.451
Scout66	3	1967	2017	Fungicide	2.73	29.3622
Scout66	1	1967	2018	Fungicide	2.68769	28.6504
Scout66	2	1967	2018	Fungicide	2.69812	29.4418
Scout66	3	1967	2018	Fungicide	2.7429	30.5735
Settler CL	1	2009	2017	No Fungicide	2.48	25.6017
Settler CL	2	2009	2017	No Fungicide	2.54	26.2733
Settler CL	3	2009	2017	No Fungicide	2.55	27.22
Settler CL	1	2009	2018	No Fungicide	2.62	29.1013
Settler CL	2	2009	2018	No Fungicide	2.6	29.127
Settler CL	3	2009	2018	No Fungicide	2.61	29.3457
Settler CL	1	2009	2017	Fungicide	2.69	29.6719
Settler CL	2	2009	2017	Fungicide	2.69	29.7687
Settler CL	3	2009	2017	Fungicide	2.77	30.4502
Settler CL	1	2009	2018	Fungicide	2.6277	29.2578
Settler CL	2	2009	2018	Fungicide	2.65671	29.6536
Settler CL	3	2009	2018	Fungicide	2.66746	29.9654
Sturdy	1	1966	2017	No Fungicide	2.64	27.1571
Sturdy	2	1966	2017	No Fungicide	2.64	27.5689
Sturdy	3	1966	2017	No Fungicide	2.7	28.742
Sturdy	1	1966	2018	No Fungicide	2.61	26.4532
Sturdy	2	1966	2018	No Fungicide	2.63	26.4752
Sturdy	3	1966	2018	No Fungicide	2.6	26.6208
Sturdy	1	1966	2017	Fungicide	2.66	27.6738
Sturdy	2	1966	2017	Fungicide	2.69	28.3413
Sturdy	3	1966	2017	Fungicide	2.77	29.8325
Sturdy	1	1966	2018	Fungicide	2.67883	27.589
Sturdy	2	1966	2018	Fungicide	2.6883	27.6335
Sturdy	3	1966	2018	Fungicide	2.67093	28.2067
TAM107	1	1984	2017	No Fungicide	2.56	26.8237
TAM107	2	1984	2017	No Fungicide	2.59	27.6746
TAM107	3	1984	2017	No Fungicide	2.74	29.8526
TAM107	1	1984	2018	No Fungicide	2.5	26.7201
TAM107	2	1984	2018	No Fungicide	2.63	28.7284
TAM107	3	1984	2018	No Fungicide
TAM107	1	1984	2017	Fungicide	2.77	31.1346
TAM107	2	1984	2017	Fungicide	2.7	32.0298
TAM107	3	1984	2017	Fungicide	2.89	33.2535
TAM107	1	1984	2018	Fungicide	2.60853	27.851
TAM107	2	1984	2018	Fungicide	2.6925	30.3578
TAM107	3	1984	2018	Fungicide	2.71279	30.3884
Triumph64	1	1964	2017	No Fungicide	2.68	27.0469
Triumph64	2	1964	2017	No Fungicide	2.73	28.8678
Triumph64	3	1964	2017	No Fungicide
Triumph64	1	1964	2018	No Fungicide	2.68	28.8613
Triumph64	2	1964	2018	No Fungicide	2.71	29.1941
Triumph64	3	1964	2018	No Fungicide	2.72	29.9362
Triumph64	1	1964	2017	Fungicide	2.8	28.7953
Triumph64	2	1964	2017	Fungicide	2.77	28.8246
Triumph64	3	1964	2017	Fungicide	2.81	29.3433
Triumph64	1	1964	2018	Fungicide	2.70077	29.023
Triumph64	2	1964	2018	Fungicide	2.71423	29.3172
Triumph64	3	1964	2018	Fungicide	2.7258	30.3997
Turkey	1	1874	2017	No Fungicide	2.47	22.914
Turkey	2	1874	2017	No Fungicide	2.46	23.6098
Turkey	3	1874	2017	No Fungicide	2.49	23.7929
Turkey	1	1874	2018	No Fungicide	2.6	27.3343
Turkey	2	1874	2018	No Fungicide	2.62	27.8369
Turkey	3	1874	2018	No Fungicide	2.61	27.8893
Turkey	1	1874	2017	Fungicide	2.66	26.256
Turkey	2	1874	2017	Fungicide	2.66	26.2846
Turkey	3	1874	2017	Fungicide	2.67	27.2387
Turkey	1	1874	2018	Fungicide	2.66378	28.107
Turkey	2	1874	2018	Fungicide	2.66531	28.2766
Turkey	3	1874	2018	Fungicide	2.67975	29.1741
Warrior	1	1960	2017	No Fungicide	2.33	20.6207
Warrior	2	1960	2017	No Fungicide	2.39	21.0008
Warrior	3	1960	2017	No Fungicide	2.44	22.941
Warrior	1	1960	2018	No Fungicide	2.51	25.2826
Warrior	2	1960	2018	No Fungicide	2.56	25.7576
Warrior	3	1960	2018	No Fungicide	2.57	26.5491
Warrior	1	1960	2017	Fungicide	2.58	24.5565
Warrior	2	1960	2017	Fungicide	2.61	25.4402
Warrior	3	1960	2017	Fungicide	2.6	25.4379
Warrior	1	1960	2018	Fungicide	2.5822	25.8228
Warrior	2	1960	2018	Fungicide	2.57561	26.0449
Warrior	3	1960	2018	Fungicide	2.61905	26.7639
Wesley	1	1998	2017	No Fungicide	2.5	21.0898
Wesley	2	1998	2017	No Fungicide	2.6	23.2593
Wesley	3	1998	2017	No Fungicide	2.46	23.9522
Wesley	1	1998	2018	No Fungicide	2.57	28.0473
Wesley	2	1998	2018	No Fungicide	2.63	28.3233
Wesley	3	1998	2018	No Fungicide	2.64	28.7069
Wesley	1	1998	2017	Fungicide	2.64	26.4873
Wesley	2	1998	2017	Fungicide	2.65	26.7537
Wesley	3	1998	2017	Fungicide	2.66	26.5638
Wesley	1	1998	2018	Fungicide	2.66815	28.4568
Wesley	2	1998	2018	Fungicide	2.71119	30.206
Wesley	3	1998	2018	Fungicide	2.71294	30.8492
Wichita	1	1944	2017	No Fungicide	2.48	23.3593
Wichita	2	1944	2017	No Fungicide	2.51	23.9408
Wichita	3	1944	2017	No Fungicide	2.59	25.8256
Wichita	1	1944	2018	No Fungicide	2.67	29.1181
Wichita	2	1944	2018	No Fungicide	2.7	29.9404
Wichita	3	1944	2018	No Fungicide	2.72	29.9509
Wichita	1	1944	2017	Fungicide	2.66	27.2385
Wichita	2	1944	2017	Fungicide	2.6	27.7543
Wichita	3	1944	2017	Fungicide	2.71	28.0445
Wichita	1	1944	2018	Fungicide	2.75239	30.0576
Wichita	2	1944	2018	Fungicide	2.73756	30.4326
Wichita	3	1944	2018	Fungicide	2.74795	30.7345

## Sheet: Health
Cultivar	Release_Y	Health	Fungicide	Growing_Y
Anton	2008	4	Fungicide	2017
Anton	2008	3	Fungicide	2017
Anton	2008	3	Fungicide	2017
Anton	2008	1	No Fungicide	2017
Anton	2008	1	No Fungicide	2017
Anton	2008	1	No Fungicide	2017
Centura	1983	7	Fungicide	2017
Centura	1983	5	Fungicide	2017
Centura	1983	6	Fungicide	2017
Centura	1983	1	No Fungicide	2017
Centura	1983	2	No Fungicide	2017
Centura	1983	0	No Fungicide	2017
Centurk 78	1978	5	Fungicide	2017
Centurk 78	1978	7	Fungicide	2017
Centurk 78	1978	6	Fungicide	2017
Centurk 78	1978	0	No Fungicide	2017
Centurk 78	1978	1	No Fungicide	2017
Centurk 78	1978	0	No Fungicide	2017
Cheyenne	1933	6	Fungicide	2017
Cheyenne	1933	4	Fungicide	2017
Cheyenne	1933	3	Fungicide	2017
Cheyenne	1933	3	No Fungicide	2017
Cheyenne	1933	4	No Fungicide	2017
Cheyenne	1933	3	No Fungicide	2017
Clark's Cream	1972	6	Fungicide	2017
Clark's Cream	1972	6	Fungicide	2017
Clark's Cream	1972	6	Fungicide	2017
Clark's Cream	1972	4	No Fungicide	2017
Clark's Cream	1972	5	No Fungicide	2017
Clark's Cream	1972	3	No Fungicide	2017
Freeman	2013	7	Fungicide	2017
Freeman	2013	8	Fungicide	2017
Freeman	2013	8	Fungicide	2017
Freeman	2013	4	No Fungicide	2017
Freeman	2013	3	No Fungicide	2017
Freeman	2013	6	No Fungicide	2017
Jagalene	2002	7	Fungicide	2017
Jagalene	2002	4	Fungicide	2017
Jagalene	2002	4	Fungicide	2017
Jagalene	2002	3	No Fungicide	2017
Jagalene	2002	2	No Fungicide	2017
Jagalene	2002	2	No Fungicide	2017
Kharkof	1900	3	Fungicide	2017
Kharkof	1900	4	Fungicide	2017
Kharkof	1900	3	Fungicide	2017
Kharkof	1900	6	No Fungicide	2017
Kharkof	1900	4	No Fungicide	2017
Kharkof	1900	4	No Fungicide	2017
Lancer	1963	5	Fungicide	2017
Lancer	1963	5	Fungicide	2017
Lancer	1963	5	Fungicide	2017
Lancer	1963	6	No Fungicide	2017
Lancer	1963	5	No Fungicide	2017
Lancer	1963	5	No Fungicide	2017
Overland	2007	9	Fungicide	2017
Overland	2007	9	Fungicide	2017
Overland	2007	9	Fungicide	2017
Overland	2007	4	No Fungicide	2017
Overland	2007	5	No Fungicide	2017
Overland	2007	4	No Fungicide	2017
Red Chief	1940	5	Fungicide	2017
Red Chief	1940	6	Fungicide	2017
Red Chief	1940	4	Fungicide	2017
Red Chief	1940	2	No Fungicide	2017
Red Chief	1940	4	No Fungicide	2017
Red Chief	1940	3	No Fungicide	2017
Scout66	1967	3	Fungicide	2017
Scout66	1967	3	Fungicide	2017
Scout66	1967	3	Fungicide	2017
Scout66	1967	2	No Fungicide	2017
Scout66	1967	2	No Fungicide	2017
Scout66	1967	2	No Fungicide	2017
Settler CL	2009	6	Fungicide	2017
Settler CL	2009	4	Fungicide	2017
Settler CL	2009	7	Fungicide	2017
Settler CL	2009	1	No Fungicide	2017
Settler CL	2009	1	No Fungicide	2017
Settler CL	2009	2	No Fungicide	2017
Sturdy	1966	5	Fungicide	2017
Sturdy	1966	7	Fungicide	2017
Sturdy	1966	6	Fungicide	2017
Sturdy	1966	4	No Fungicide	2017
Sturdy	1966	6	No Fungicide	2017
Sturdy	1966	5	No Fungicide	2017
TAM107	1984	4	Fungicide	2017
TAM107	1984	7	Fungicide	2017
TAM107	1984	6	Fungicide	2017
TAM107	1984	0	No Fungicide	2017
TAM107	1984	1	No Fungicide	2017
TAM107	1984	0	No Fungicide	2017
Triumph64	1964	5	Fungicide	2017
Triumph64	1964	4	Fungicide	2017
Triumph64	1964	3	Fungicide	2017
Triumph64	1964	0	No Fungicide	2017
Triumph64	1964	0	No Fungicide	2017
Triumph64	1964	1	No Fungicide	2017
Turkey	1874	3	Fungicide	2017
Turkey	1874	4	Fungicide	2017
Turkey	1874	4	Fungicide	2017
Turkey	1874	1	No Fungicide	2017
Turkey	1874	0	No Fungicide	2017
Turkey	1874	1	No Fungicide	2017
Warrior	1960	3	Fungicide	2017
Warrior	1960	4	Fungicide	2017
Warrior	1960	3	Fungicide	2017
Warrior	1960	1	No Fungicide	2017
Warrior	1960	0	No Fungicide	2017
Warrior	1960	1	No Fungicide	2017
Wesley	1998	5	Fungicide	2017
Wesley	1998	5	Fungicide	2017
Wesley	1998	6	Fungicide	2017
Wesley	1998	3	No Fungicide	2017
Wesley	1998	4	No Fungicide	2017
Wesley	1998	4	No Fungicide	2017
Wichita	1944	4	Fungicide	2017
Wichita	1944	5	Fungicide	2017
Wichita	1944	4	Fungicide	2017
Wichita	1944	0	No Fungicide	2017
Wichita	1944	0	No Fungicide	2017
Wichita	1944	0	No Fungicide	2017
